# Supplementary material for: Epidemiology of Taenia saginata taeniosis/cysticercosis: a systematic review of the distribution in East, Southeast and South Asia
Source: Parasit Vectors. 2020 May 7;13:234. doi: 10.1186/s13071-020-04095-1 (PMC7206752; doi:10.1186/s13071-020-04095-1)
Supplement: Supplementary file 3 — Additional file 3: Data S1. Data analysis of collected reports. [file 13071_2020_4095_MOESM3_ESM.xlsx]

## Sheet: Prevalence taeniosis
Reference	Data period	Country	region/town	Lat(y)_EPSG4326	Long(x)_EPSG4326	number of people tested	number of people positive	prevalence (%)	speciation achieved?	spieces reported
Korzeniewski et a., 2017	2013-2014	Afghanistan	Parwan province	35.0036	68.9052	162	1	0.62	0	Taenia spp.
Korzeniewski et al., 2016	2011-2014	Afghanistan	Ghazni province	33.0101	67.6334	3146	45	1.43	0	Taenia spp.
Jeon et al., 2011	2011	Cambodia	Koh Kong	10.7412	104.193	904	42	4.6	1
Jeon et al., 2011	2011	Cambodia	Kam Pot	10.6253	103.523	1002	0	0	1
Jeon et al., 2011	2011	Cambodia	Kampong Som	11.5763	103.359	918	1	0.1	1
Yong et al., 2014	2006-2011	Cambodia	Banteay Meanchey	13.6673	102.898	820	0	0	1
Yong et al., 2014	2006-2011	Cambodia	Battambang	13.0957	103.202	807	0	0	1
Yong et al., 2014	2006-2011	Cambodia	Oddar Meanchey	14.1717	103.636	2449	5	0.2	1
Yong et al., 2014	2006-2011	Cambodia	Pailin	12.9093	102.668	793	0	0	1
Yong et al., 2014	2006-2011	Cambodia	Preah Vihear	14.0086	104.845	862	4	0.5	1
Yong et al., 2014	2006-2011	Cambodia	Siem Reap	13.355	103.855	493	0	0	1
Yong et al., 2014	2006-2011	Cambodia	Kampot	10.7412	104.193	2732	1	0.04	1
Yong et al., 2014	2006-2011	Cambodia	Koh Kong	11.5763	103.359	2902	47	1.6	1
Yong et al., 2014	2006-2011	Cambodia	Preah Sihanouk	10.7582	103.822	3807	7	0.2	1
Yong et al., 2014	2006-2011	Cambodia	Kratie	12.8606	105.97	3034	4	0.1	1
Yong et al., 2014	2006-2011	Cambodia	Mondulkiri	12.7879	107.101	837	13	1.6	1
Yong et al., 2014	2006-2011	Cambodia	Ratanakiri	13.8577	107.101	959	11	1.1	1
Yong et al., 2014	2006-2011	Cambodia	Stung Treng	13.5765	105.97	975	1	0.1	1
Yong et al., 2014	2006-2011	Cambodia	Kampong Cham	12.0983	105.313	2593	9	0.3	1
Yong et al., 2014	2006-2011	Cambodia	Kampong Chhnang	12.1392	104.566	1795	2	0.1	1
Yong et al., 2014	2006-2011	Cambodia	Kampong Thom	12.9062	105.219	846	0	0	1
Yong et al., 2014	2006-2011	Cambodia	Pursat	12.3663	103.636	770	0	0	1
Yong et al., 2014	2006-2011	Cambodia	Svay Rieng	11.1427	105.829	838	4	0.5	1
Yong et al., 2014	2006-2011	Cambodia	Takeo	10.9322	104.799	3889	7	0.2	1
Li et al., 2006	2005	China	Sichuan Province	30.6717	104.071	440	18	4.1	1	3/440 T. solium
Steinmann et al., 2015	2010 and 2013	China	Yunnan province	24.4753	101.343			2010: 6.7 (2.7-13.3) 2013: 1.0 (0.0-5.7)	0	Taenia spp.
Wang et al., 2016	2004	China	2nd national survey (2004)	14.6517	108.428	>550'000		0.28	0	Taenia spp.
Wang et al., 2016	2007	China	Yajiang country Sichuan	30.0315	101.014	1137	73	6.4	0
Wang et al., 2016	2007	China	Gansu	35.7518	104.286	652	17	2.6	0
Eom et al., 2009	1998 - 2002	China	Guangxi Province	23.7248	108.808	198594	927	4.7	+/-	1.) 108/117 were T. saginata
Anbumani, 2011	2008	India	South Chennai, Tamil Nadu	13.0827	80.2707	358 children	18	0.0502793	0	Taenia spp.
Ragunathan, 2010	2006	India	Puducherry	11.9139	79.8145	1172	42	0.0358	0	Taenia spp.
Wani et al., 2007	2004 - 2006	India	Kashmir	31.6319	76.4021	514	19	0.037	1	Taenia saginata
Wani et al., 2008	2007	India	Kashmir	31.6319	76.4021	2256	104	0.046	1	Taenia saginata
Wani et al., 2010	2008	India	Gurez Valley of Jammu	34.6494	74.7366	352	19	5.39	1	Taenia saginata
Wani, 2016	2013	India	Kashmir	31.6319	76.4021	352	19	0.0539	1	Taenia saginata
Shobha, 2013	2008	India	Gujarat	22.2587	71.1924	880	6	0.0068	0	Taenia spp.
Ito et al., 2005	2002	Indonesia	Bali	-8.40952	115.189	125	32	25.6	1	Taenia saginata
Suroso et al., 2006	2001-2002	Indonesia	national scale	-0.789275	113.921	398	56	0.141	1	Taenia saginata
Swastika, 2017	2011 - 2016	Indonesia	Gianyar, Bali	-8.53671	115.331	only with proglottis in stool	Taenia saginata and T. solium	n/a	1	yes
Wandra et al., 2006 b	2004	Indonesia	Bali	-8.40952	115.189	n/a	n/a	6.5-12.5	1	Taenia saginata
Wandra et al., 2007	1996-2006	Indonesia	Bali, overall	-8.4095178	115.189	596	66	11.1	1	in Bali mainly T. saginata (only very few T. solium), in Papua only T. solium (no T. saginata and T. asiatica), in North Sumatra only T. asiatica (no T. solium or T. saginata)
Wandra et al., 2007		Indonesia	Gianyar, Bali	-8.53671	115.331	253	57	22.5	1
Wandra et al., 2007		Indonesia	Badung, Bali	-8.58193	115.177	94	1	1.1	1
Wandra et al., 2007		Indonesia	Depasar, Bali	-8.67046	115.213	159	11	6.9	1
Wandra et al., 2007		Indonesia	Karang Asem, Bali	-8.43595	115.61	90	1	1.1	1
Wandra et al., 2007		Indonesia	Papua	-4.26993	138.08	1474	0	0	1
Wandra et al., 2007		Indonesia	North Sumatra	2.11535	99.5451	240	0	0	1
Nakamura-Uciyama et al., 2003	1995-2001	Japan		36.2048	138.253	n/a	some imported	0	1	n/a
Nawa et al., 2001	1999	Japan		36.2048	138.253	n/a	some traveller	0	1
Chai et al. 1998	1990	Laos	Pakese	15.1105	105.817	137	1	0.007	0	Taenia sp.
Chai et al. 2009	2003	Laos	Khammouane province	17.6384	105.219	1242	58	0.047	0	Taenia sp.
Chai et al., 2015	2011	Laos	Xieng Kouang Province	19.6093	103.729	643	10	0.016	0	Taenia sp.
Conlan, 2013	Nov to Dec 2009	Laos	all provinces	19.8563	102.495	1582 individuals		0.029	1	(94.3%) and 2 (5.7%) were identified as Taenia saginata and T. solium,
Eom et al., 2014	2007 - 2011	Laos	Laos	19.8563	102.495	6178	296	4.8		0
Jeon et al., 2013	2000-2011	Laos		19.8563	102.495	55038	845	1.5	1	123/126 T. saginata
Phogluxa et al., 2013	2010	Laos	southern laos	15.4426	106.596	574	66	11.5	0	Taenia spp.
Rim et al., 2003	2000-2002	Laos	national scale	19.8563	102.495	29846		0.6	0	Taenia spp.
Sato, 2018	2011	Laos	Savannakhet	16.5722	104.771	470	19	0.04	+/-	could be extracted if needed
Sato, 2018b	2013	Laos	Sepon	16.6961	106.208	743	21	2.83	1	PCR
Vannachone et al., 1998		Laos	Khammouane province	17.6384	105.219	669	20	3	0	Taenia spp.
Abdulla et al., 2002	2001	Malaysia	Kuala Lumpur	3.13895	101.687	111	1	0.9	0	Taenia spp.
Nisha et al., 2015	2013	Malaysia	Kampung Serendah (State of Selangor)	3.13787	101.308	110	3	2.73	0	Taenia spp.
Lee et al., 1999	1998	Mongolia	Ulaanbaatar	47.8864	106.906	738	1	0.14	0
Agrawal et al., 2012	07.2011-02.2012	Nepal	Kathmandu	27.7172	85.324	312	4	0.013	0	Taenia sp.
Devleeschauwer et al., 2014	2000-2012	Nepal		28.3949	84.124			0.034		Taenia sp.
Khanal et al., 2011	2010	Nepal		28.3949	84.124	210	1	0.48	0
Sah et al., 2012	2007-2008	Nepal	Dharan	26.7944	87.2817	935	51	5.5	0
Sah et al., 2013	2011-2012	Nepal	Itahari	26.6646	87.2718	200	13	6.5	0
Tandukar, 2017	2011	Nepal	Lalitpur	27.542	85.3343	1392	3	0.0022	0	Taenia spp.
Ahmed, 2012	2008	Pakistan	Gilgit	35.8819	74.4643	237	4	0.017	1	Taenia saginata
Ahmed, 2015	2014	Pakistan	Bannu hospital, children (samples from Mirali and Miranshah)	33.0155	70.7088	150 children	14	9	1	Taenia saginata
Ali et al., 2014	12.2011-02.2012	Pakistan	Kamra	33.858	72.414	543	69	0.127	1	Taenia sp.
Khan, 2015	2014	Pakistan	Swat	35.2227	72.4258	420	54	12.8	1	Taenia saginata
Khan, 2017	2011 - 2013	Pakistan	Swat	35.2227	72.4258	267	24	8.98	1	Taenia saginata
Khan, 2017	2006 - 2008	Pakistan	Swat	35.2227	72.4258	1041	152	14.6	1	Taenia saginata
Kosar, 2017	2011-2013	Pakistan	Punjab	31.1704	72.7097	1434	10	0.7	1	Taenia saginata
Shah et al., 2014	2010-2012	Pakistan		30.3753	69.3451	494	8	1.62	1
Talat, 2012	2009 - 2010	Pakistan	Karachi	24.8607	67.0011	933	2	0.002	1	Taenia saginata
Ullah, 2014	2010	Pakistan	Khyber Pakhtunkhwa	34.9526	72.3311	222	36	16.22	1	Taenia saginata
Caujan et al., 2008	2005	Philippines	Southern Louzon	13.9487	121.628	259	39	0.151	0	Taenia sp.
Gordon et al., 2015	2011	Philippines	Northern Samar	12.3613	124.774	545	232	0.4257	1	Taenia saginata
Choi et al., 2014	2004-2011	South Korea		35.9078	127.767	320	4	0.012	1	Taenia saginata
Eom & Rim, 2001	1997	South Korea	n/a	35.9078	127.767	45832	11	0.02	0
Youn, 2009	1992	South Korea	overall	35.9078	127.767	25552	256	1	0	Taenia spp.
Anantaphruti et al., 2010	2002-2005	Thailand	Kanchanaburri Province	14.0228	99.5328	667	1	0.0015	1	1 T. saginata 1 T. solium, 3 T. asiatical
Boonjaraspinyo et al., 2013	03.-08.2013	Thailand	Northeast	18.0338	100.025	253	4	0.016	0	Teania sp.
Kaewpitoon et al., 2015	2012 and 2013	Thailand	Nakhon Ratchasima province	14.9799	102.098	209	1	0.48	0
Kitvantanachai et al., 2008	2007	Thailand	Nakhon Ratchasima province	14.9799	102.098	214	2	0.9	0
McCleery et al., 2015	2012	Thailand	border to Myanmar	18.9778	97.8948	552	18	3.3	1	all were sero-negativ for T. solium
Ngrenngarmlert et a., 2007	2004	Thailand		15.87	100.993	1920	1	0.05	0	Taenia spp.
Nithikathkul et al., 2003	2002	Thailand	Kanchanaburi province	14.0228	99.5328	119	1	1.43	0	Taenia spp.
Van De et al., 2014	2010	Vietnam	North	21.0278	105.834			0.5 - 12.0	1
Van De et al., 2014	2010	Vietnam	Middle	14.0583	108.277			0.2 - 2.8	1
Van De et al., 2014	2010	Vietnam	South	10.8231	106.63			0.3 - 1.5	1
Van De et al., 2014	2010	Vietnam	Highlands	13.0635	108.238			3.8 - 10.1	1
Van De et al., 2014	2010	Vietnam	Plain area	10.0634	105.559			0.5 - 12.0	1
Van De et al., 2014	2010	Vietnam	Mountain area	22.3033	103.775			2.0 - 10.4	1
Verle et al., 2003	1999	Vietnam	northern	21.0278	105.834	2522	3	0.12	0	Taenia spp.
Ng-Nguyen et al., 2017	2015	Vietnam	Dak Lak province	12.7895	108.24	342	15	0.0439	1	Taenia saginata

## Sheet: Prevalence cysticercosis
Reference	Type of Reference	unique ref	Data period	Country	region/town	GSP_Northing	GPS_Easting	Lat(y)_EPSG4326	Long(x)_EPSG4326	Diagnostic Used	Number of animals tested	Number of animals positive	Prevalence
Suroso et al., 2006	Review	1	cattle: 1988 human: 2001-2002	Indonesia	n/a	0.7893° S	113.9213° E	-0.789275	113.921	meat inspection	34887	674	1.93
Nakamura-Uciyama et al., 2003	Review	1	1995-2001	Japan	n/a	36.2048° N	138.2529° E	36.2048	138.253	meat inspection	n/a	0	0
Vongxay et al., 2012	Study	1	2006	Laos		19.8563° N	102.4955° E	19.8563	102.495	ELISA	904	422	46.4
Saeed, 2016	Study	1	2012-2013	Pakistan	Punjab	31.1704° N	72.7097° E	31.1704	72.7097	meat inspection	1200 cattle 1200 buffaloes	35 38	2.92% 3.17%
Davaasuren et al., 2014	Review	1	2002-2012	Mongolia	Dundgobi	45.5823° N	106.7644° E			meat inspection	298	4	1.34
Davaasuren et al., 2014	Review	1	2002-2012	Mongolia	Khentii	47.6081° N	109.9373° E			meat inspection	1057	11	1.04
Davaasuren et al., 2014	Review	1	2002-2012	Mongolia	Khuvsgul	50.2204° N	100.3214° E			meat inspection	773	3	0.33
Davaasuren et al., 2014	Review	1	2002-2012	Mongolia	Sukhbaatar	50.2176° N	106.2203° E			meat inspection	209	3	1.43
Davaasuren et al., 2014	Review	1	2002-2012	Mongolia	Àrkhangai	47.8971° N	100.7240° E			meat inspection	194	4	2.05
Davaasuren et al., 2014	Review	1	2002-2012	Mongolia	Gobi-Altai	45.4511° N	95.8506° E			meat inspection	292	0	0
Davaasuren et al., 2014	Review	1	2002-2012	Mongolia	Zavkhan	48.2388° N	96.0703° E			meat inspection	330	2	0.6
Davaasuren et al., 2014	Review	1	2002-2012	Mongolia	Dornod	47.4658° N	115.3927° E			meat inspection	300	1	0.33
Davaasuren et al., 2014	Review	1	2002-2012	Mongolia	Bulgan	48.9691° N	102.8832° E			meat inspection	309	3	0.97
Davaasuren et al., 2014	Review	1	2002-2012	Mongolia	Orkhon	49.0047° N	104.3017° E			meat inspection	330	5	1.51
Davaasuren et al., 2014	Review	1	2002-2012	Mongolia	Bayankhongor	45.1527° N	100.1074° E			meat inspection	687	2	0.29
Davaasuren et al., 2014	Review	1	2002-2012	Mongolia	Uvurkhangai	45.7624° N	103.0917° E			meat inspection	981	6	0.61
Davaasuren et al., 2014	Review	1	2002-2012	Mongolia	Uvs	49.6450° N	93.2737° E			meat inspection	NS	NS	n/a
Davaasuren et al., 2014	Review	1	2002-2012	Mongolia	Khovd	47.1130° N	92.3111° E			meat inspection	NS	NS	n/a
Davaasuren et al., 2014	Review	1	2002-2012	Mongolia	Umnugobi	43.5000° N	104.2861° E			meat inspection	NS	NS	n/a
Davaasuren et al., 2014	Review	1	2002-2012	Mongolia	Darkhan-Uul	49.4489° N	106.2325° E			meat inspection	NS	NS	n/a
Davaasuren et al., 2014	Review	1	2002-2012	Mongolia	Selenge	50.0059° N	106.4434° E			meat inspection	NS	NS	n/a
Davaasuren et al., 2014	Review	1	2002-2012	Mongolia	Tuv	47.2124° N	106.4154° E			meat inspection	NS	NS	n/a
Davaasuren et al., 2014	Review	1	2002-2012	Mongolia	Dornogobi	43.9654° N	109.1773° E			meat inspection	NS	NS	n/a
Davaasuren et al., 2014	Review	1	2002-2012	Mongolia	Gobisumber	46.4763° N	108.5571° E			meat inspection	NS	NS	n/a
Davaasuren et al., 2014	Review	1	2002-2012	Mongolia	Ulaanbaatar	47.8864° N	106.9057° E			meat inspection	NS	NS	n/a
Davaasuren et al., 2014	Review	1	2002-2012	Mongolia	Total (Mongolia)	46.8625° N	103.8467° E			meat inspection	5760	44	0.76
Van De et al., 2014	Review	1	n/a	Vietnam	General	14.0583° N	108.2772° E	14.0583	108.277	meat inspection	n/a	n/a	1.6
Van De et al., 2014	Review	1	n/a	Vietnam	Hanoi	21.0278° N	105.8342° E	21.0031	105.82	meat inspection	144390	39	0.03
Van De et al., 2014	Review	1	n/a	Vietnam	North	21.6838° N	104.4551° E	21.0278	105.834	meat inspection	n/a	n/a	0.5-1.4
Van De et al., 2014	Review	1	n/a	Vietnam	Middle	16.0544° N	108.2022° E	14.0583	108.277	meat inspection	n/a	n/a	1.9-2.2
Van De et al., 2014	Review	1	n/a	Vietnam	South	11.0686° N	107.1676° E	10.8231	106.63	meat inspection	n/a	n/a	1.6-1.8
